# Supplementary material for: Inoculation with Arbuscular Mycorrhizal Fungi Supports the Uptake of Macronutrients and Promotes the Growth of Festuca ovina L. and Trifolium medium L., a Candidate Species for Green Urban Infrastructure
Source: Plants (Basel). 2024 Sep 19;13(18):2620. doi: 10.3390/plants13182620 (PMC11434852; doi:10.3390/plants13182620)
Supplement: Supplementary file 1 [file plants-13-02620-s001.zip]

Archive with 1 entries (1 files):
- plants-3160475-supplementary.pdf
